# Supplementary material for: Lung Spatial Profiling Reveals a T Cell Signature in COPD Patients with Fatal SARS-CoV-2 Infection
Source: Cells. 2022 Jun 7;11(12):1864. doi: 10.3390/cells11121864 (PMC9220844; doi:10.3390/cells11121864)
Supplement: Supplementary file 1 [file cells-11-01864-s001.zip]

Archive with 1 entries (1 files):
- cells-1730691-supplementary.pdf
